# Supplementary material for: Cortical microinfarcts potentiate recurrent ischemic injury through NLRP3-dependent trained immunity
Source: Cell Death Dis. 2024 Jan 12;15(1):36. doi: 10.1038/s41419-023-06414-7 (PMC10786939; doi:10.1038/s41419-023-06414-7)
Supplement: Supplementary file 4 — Original Data File [file 41419_2023_6414_MOESM4_ESM.xlsx]

## Sheet: Fig.1D
Sham	PT	CMI+PT
0	1.327	1.69
0	1.513	1.424
0	1.367	1.637
0	1.717	1.766
0	1.473	1.482
0	1.805	1.819
0	1.482	1.526
0	1.623	1.438
0	1.814	1.766
0	1.446	2.001
0	1.553	1.38
0	1.801	1.553

## Sheet: Fig.1E
Sham	PT	CMI+PT
260.687	387.387	344.203
272.542	308.636	346.081
243.168	291.753	357.385
316.266	422.033	288.946
285.033	300.135	496.085
306.237	303.884	324.545
320.649	282.334	332.05
310.663	460.385	373.241
280.018	340.408	336.739
253.79	335.793	344.234
326.266	329.244	395.797
280.681	355.447	343.26

## Sheet: Fig.1F
Sham	PT	CMI+PT
0.27	0.958	1.631
0.178	1.134	1.915
0.153	1.54	1.224
0.127	1.559	1.359
0.156	1.486	1.429
0.155	0.882	1.344
0.198	1.249	1.439
0.18	0.882	1.576
0.146	1.237	1.142
0.224	1.032	1.272
0.15	0.791	1.981
0.183	0.566	1.512

## Sheet: Fig.1G
Sham	PT	CMI+PT
3.713	37.274	76.116
4.005	29.928	39.165
3.621	29.516	32.772
3.607	30.182	43.24
2.525	35.803	36.028
3.883	35.003	37.382
2.873	40.477	49.948
1.236	38.527	35.411
3.501	52.749	60.921
2.341	32.113	33.742
1.929	32.782	38.114
3.983	43.011	60.205

## Sheet: Fig.1H
Sham	PT	CMI+PT
0.463	0.453	0.429
0.202	0.296	0.476
0.195	0.443	0.581
0.286	0.599	0.612
0.183	0.321	0.587
0.282	0.44	0.408
0.176	0.333	0.332
0.152	0.222	0.402
0.224	0.323	0.574
0.314	0.489	0.527
0.344	0.213	0.401
0.209	0.323	0.495

## Sheet: Fig.1I
Sham	PT	CMI+PT
0.641	1.714	1.471
0.48	1.35	1.073
0.552	1.581	1.275
0.822	1.8	1.151
0.772	1.107	0.832
0.651	1.439	1.372
0.828	1.061	0.896
0.731	1.073	0.969
0.88	1.615	0.725
0.706	1.636	1.009
0.572	1.038	1.122
0.821	2.075	1.143

## Sheet: Fig.1K
Sham	PT	CMI+PT
0	1.179	1.004
0	0.918	0.96
0	0.77	1.062
0	0.763	1.285
0	0.804	1.005
0	0.785	1.141
0	1.051	0.847
0	0.727	1.053
0	0.698	0.949
0	0.896	1.076
0	0.754	0.957
0	0.792	0.901

## Sheet: Fig.1L
Sham	PT	CMI+PT
246.792	436.084	405.119
258.678	418.102	587.67
253.913	503.733	416.984
226.96	579.896	424.907
331.602	400.128	431.529
277.699	388.501	559.815
237.252	524.985	483.11
225.365	397.988	525.402
282.443	477.339	555.833
262.564	359.988	509.649
253.878	393.761	549.265
249.898	434.019	682.887

## Sheet: Fig.1M
Sham	PT	CMI+PT
0.074		937.464
0.087		1353.71
0.166		3040.72
0.466		5396.49
1.056		12261
0.627		5485.51
1.248		10679.9
1.403		16548.2
2.948		26452.6
1.104		8028.08
0.529		4825.31
0.488		7131.32
1.976		14023.3
0.124		986.592
0.408		5829.12
1.924		16651.2
0.683		4415.19
1.601		15343
1.589		26005.2
1.32		20881.5
0.065		619.147
0.091		1301.56
0.14		2063.87
0.214		4124.12
0.553		10859.7
0.299		4376.19
0.696		9298.16
1.042		17767.3
1.938		20283.3
0.714		8563.79
0.498		9159.4
0.631		11357.7
1.508		27931.5
1.057		14553.5
0.782		16470.7
1.538		22483
0.807		24120.3
2.54		32246.4
1.603		16220.3
1.384		22231.5
0.716		2781.47
0.143		1242.69
0.143		1607.05
0.343		3602.52
0.612		7064.49
0.264		3797.83
0.474		7599.54
0.764		7899.65
1.051		16900.8
0.447		9376.92
0.394		6499.51
0.382		5532.78
1.667		14616.6
0.108		1069.61
0.789		5983.66
1.557		16583.8
0.523		3871.35
1.428		20736.5
1.191		8228.55
1.014		5617.07
			48305
1.2			22061.7
0.666			10026.5
0.303			861.788
0.014			19405.2
0.415			18041.8
0.254			21318
0.418			2104.12
0.04			3099.75
0.089			39670.8
0.634			9276.09
0.449			5036.54
0.222			15813.8
0.584			23832
1.84			37268.1
1.325			12224.7
0.417			30222.2
1.036			4770.34
0.176			31161.7
1.286			28782.5
1.056			10135.4
0.252			1521.47
0.015			18509.7
0.479			13617.7
0.42			14539.5
0.501			1580.45
0.051			3236.76
0.081			17483.1
0.7			9909.84
0.397			3502.01
0.153			9928.95
0.589			24765.8
1.447			21678.5
1.038			7819.35
0.433			23238.7
1.255			7002.15
0.157			34699.4
1.471			25895.8
1.036			20001.2
0.485			1679.2
0.034			29806.8
0.777			19571.3
0.531			17962
0.67			1837.16
0.066			2613.39
0.093			19327.1
0.889			7344.29
0.436			4377
0.134			12106
0.576			35251.5
0.63			54820.3
0.899			14309
0.21			48596.4
0.918			10534
0.105			43204.3
1.219			34101.7
1.166			16552.8
0.361			1081.77
0.024			22587.6
0.901			10903.5
0.593
0.648	6244.24
0.998	11742.7
1.155	18710.7
3.07	28672.1
0.909	13206.4
0.579	5480.96
0.437	8932.24
1.78	15563.7
0.113	1046.28
0.474	8663.95
1.792	16620.5
0.721	5209.99
1.785	19936
1.583	32713.7
1.363	23177
0.063	729.057
0.102	1708.12
0.177	2451.65
0.218	5166.14
0.511	17103
0.284	6335.04
0.609	11624.2
0.986	28027.8
1.927	28414.2
0.658	10728.7
0.378	11641.6
0.533	14994.3
1.415	49286.9
1.053	24090.4
0.815	20079
1.921	28693.2
0.875	30093.8
2.668	38222.2
1.982	25248.6
1.72	36399.4
0.702	3036.62
0.172	1647.09
0.164	1871.17
0.312	4194.6
0.704	10299.4
0.254	3909.43
0.499	9598.63
0.768	8397.68
0.922	14940
0.577	10674.4
0.308	8226.97
0.278	5421.62
1.636	15461.9
0.08	1173.13
0.569	7075.69
1.315	19783.5
0.378	4808.86
1.116	22584.7
0.978	12530.5
0.833	6321.61

## Sheet: Fig.2B
Sham	1w	2w	3w	4w
427.322	236.444	260.557	304.98	366.099
306.885	263.258	326.316	334.568	485.6
255.013	319.801	260.526	294.806	334.62
277.245	349.389	254.957	264.255	347.544
284.656	248.464	313.319	353.137	395.673
293.919	226.273	249.402	354.075	269.762
300.413	232.752	290.096	274.475	346.609
304.125	243.858	263.296	323.501	336.428
320.744	255.892	274.416	309.662	274.353
280.04	276.255	323.452	339.285	246.615
403.236	289.22	340.116	358.726	246.615
267.975	303.103	304.98	368.894	241.992

[truncated: 88 more sheets: Fig.2C, Fig.2D, Fig.2E, Fig.2I, Fig.2J, Fig.2K, Fig.2L, Fig.3C, Fig.3D, Fig.3E, Fig.3F, Fig.3G, Fig.3H, Fig.3J, Fig.3K, Fig.3L, Fig.3M, Fig.3O, Fig.3P, Fig.3Q …]
